# Supplementary material for: An Overview of SARS-CoV-2 Etiopathogenesis and Recent Developments in COVID-19 Vaccines
Source: Biomolecules. 2023 Oct 24;13(11):1565. doi: 10.3390/biom13111565 (PMC10669259; doi:10.3390/biom13111565)
Supplement: Supplementary file 1 [file biomolecules-13-01565-s001.zip]

Archive with 1 entries (1 files):
- biomolecules-2657731-supplementary.pdf
